# Supplementary material for: A molecular epidemiological analysis of Burkholderia pseudomallei in southern Thailand
Source: PLoS Negl Trop Dis. 2024 Aug 22;18(8):e0012444. doi: 10.1371/journal.pntd.0012444 (PMC11373835; doi:10.1371/journal.pntd.0012444)
Supplement: S1 Table — (XLSX) [file pntd.0012444.s001.xlsx]

## Sheet: Strain list
	S1 Table: List of B. pseudomallei isolates used in this study and their genotypes.
Item No.	Strain ID	Patient ID	Date of collection	Type of specimens	Resisdential District	Residential Province	Sequence type (ST)	Genomic group (BTFC or YLF)	LPS type	Note
1	PSU003	p001	Jan 2014	hemoculture	Cha-uat	Nakhon Si Thammarat	164	YLF	A
2	PSU004	p001	Jan 2014	hemoculture	Cha-uat	Nakhon Si Thammarat	164	YLF	A
3	PSU005	p001	Jan 2014	hemoculture	Cha-uat	Nakhon Si Thammarat	164	YLF	A
4	PSU006	p001	Jan 2014	hemoculture	Cha-uat	Nakhon Si Thammarat	1382	YLF	A
5	PSU007	p001	Jan 2014	hemoculture	Cha-uat	Nakhon Si Thammarat	164	YLF	A
6	PSU008	p009	Jan 2014	hemoculture	Muang Satun	Satun	300	YLF	A
7	PSU009	p024	Jun 2014	sputum	Pa Phayom	Phatthalung	1383	YLF	A
8	PSU010	p026	Jun 2014	tissue (thrombus aorta)	Ranot	Songkhla	314	YLF	A
9	PSU011	p026	Jun 2014	tissue (thrombus aorta)	Ranot	Songkhla	314	YLF	A
10	PSU012	p031	Jul 2014	tissue (ankle)	Wang Wiset	Trang	402	YLF	A
11	PSU013	p032	Jul 2014	tissue	Muang Pattani	Pattani	402	YLF	A
12	PSU014	p037	Aug 2014	hemoculture	Ta Mot	Phatthalung	1384	YLF	A
13	PSU015	p037	Aug 2014	hemoculture	Ta Mot	Phatthalung	51	YLF	A
14	PSU016	p038	Aug 2014	sputum	Hat Yai	Songkhla	288	YLF	A
15	PSU017	p038	Aug 2014	hemoculture	Hat Yai	Songkhla	288	YLF	A
16	PSU018	p038	Aug 2014	sputum	Hat Yai	Songkhla	288	YLF	A
17	PSU019	p038	Aug 2014	sputum	Hat Yai	Songkhla	288	YLF	A
18	PSU020	p038	Aug 2014	hemoculture	Hat Yai	Songkhla	1385	YLF	A
19	PSU021	p038	Aug 2014	hemoculture	Hat Yai	Songkhla	288	YLF	A
20	PSU025	p038	Sep 2014	sputum	Hat Yai	Songkhla	288	YLF	A
21	PSU026	p038	Sep 2014	sputum	Hat Yai	Songkhla	288	YLF	A
22	PSU027	p038	Sep 2014	sputum	Hat Yai	Songkhla	288	YLF	A
23	PSU028	p038	Sep 2014	sputum	Hat Yai	Songkhla	288	YLF	A
24	PSU029	p038	Sep 2014	sputum	Hat Yai	Songkhla	288	YLF	A
25	PSU022	p039	Sep 2014	pus	Khok Pho	Pattani	54	YLF	A
26	PSU023	p039	Sep 2014	pus	Khok Pho	Pattani	54	YLF	A
27	PSU024	p041	Sep 2014	hemoculture	Hat Yai	Songkhla	1323	YLF	A
28	PSU030	p041	Sep 2014	hemoculture	Hat Yai	Songkhla	84	YLF	A
29	SK001	p042	Sep 2014	hemoculture	Singha Nakhon	Songkhla	1391	YLF	A
30	SK002	p044	Sep 2014	pus (leg )	Muang Songkhla	Songkhla	290	YLF	A
31	HY001	p047	Oct 2014	pus	Khuan Niang	Songkhla	288	YLF	A
32	HY004	p048	Oct 2014	pus (chest)	Sadao	Songkhla	288	YLF	A
33	HY005	p049	Oct 2014	hemoculture	Bang Klam	Songkhla	1386	YLF	A
34	HY020	p049	Feb 2015	body fluid (synovial fluid)	Bang Klam	Songkhla	1386	YLF	A
35	HY021	p049	Feb 2015	pus (knee)	Bang Klam	Songkhla	1386	YLF	A
36	HY002	p050	Oct 2014	pus (neck)	Phibun Mangsahan	Ubon Ratchathani	153	YLF	A	Non-local resident
37	HY003	p051	Oct 2014	hemoculture	no data	no data	1359	YLF	A
38	SK004	p053	Dec 2014	hemoculture	Hat Yai	Songkhla	1323	YLF	A
39	SK005	p053	Dec 2014	hemoculture	Hat Yai	Songkhla	1323	YLF	A
40	SK008	p053	Jan 2015	hemoculture	Hat Yai	Songkhla	1323	YLF	A
41	SK003	p054	Nov 2014	hemoculture	Singha Nakhon	Songkhla	288	YLF	A
42	HY007	p055	Nov 2014	hemoculture	Hat Yai	Songkhla	594	YLF	A
43	PSU031	p055	Nov 2014	hemoculture	Hat Yai	Songkhla	594	YLF	A
44	PSU032	p055	Nov 2014	hemoculture	Hat Yai	Songkhla	594	YLF	A
45	HY008	p056	Nov 2014	pus	Rattaphum	Songkhla	1388	YLF	A
46	HY009	p056	Nov 2014	sputum	Rattaphum	Songkhla	1359	YLF	A
47	HY006	p057	Nov 2014	pus (parotid)	Sabayoi	Songkhla	1387	YLF	A
48	PSU033	p061	Dec 2014	hemoculture	Pak Phayun	Phatthalung	369	YLF	A
49	HY010	p062	Dec 2014	urine	Sadao	Songkhla	288	YLF	A
50	HY011	p062	Dec 2014	sputum	Sadao	Songkhla	288	YLF	A
51	HY012	p063	Dec 2014	pus (oral cavity)	Singha Nakhon	Songkhla	314	YLF	B
52	HY014	p063	Dec 2014	pus (ear)	Singha Nakhon	Songkhla	306	YLF	A
53	HY015	p064	Dec 2014	hemoculture	Sathing Phra	Songkhla	46	YLF	A
54	HY016	p064	Jan 2015	hemoculture	Sathing Phra	Songkhla	46	YLF	A
55	HY013	p065	Dec 2014	hemoculture	Khlong Hoi Khong	Songkhla	46	YLF	A
56	PSU034	p066	Jan 2015	hemoculture	Nopphitam	Nakhon Si Thammarat	3	YLF	A
57	PSU035	p066	Jan 2015	pus (slenic abscess)	Nopphitam	Nakhon Si Thammarat	3	YLF	A
58	PSU036	p066	Jan 2015	pus (slenic abscess)	Nopphitam	Nakhon Si Thammarat	3	YLF	A
59	HY017	p067	Jan 2015	hemoculture	Hat Yai	Songkhla	414	YLF	A
60	HY018	p068	Jan 2015	sputum	Hat Yai	Songkhla	99	YLF	A
61	SK013	p069	Jan 2015	hemoculture	Chana	Songkhla	1471	YLF	A
62	PSU037	p070	Feb 2015	hemoculture	Sathing Phra	Songkhla	658	YLF	A
63	SK012	p070	Jan 2015	hemoculture	Sathing Phra	Songkhla	658	YLF	A
64	SK011	p071	Jan 2015	hemoculture	Singha Nakhon	Songkhla	174	YLF	A
65	SK006	p072	Jan 2015	hemoculture	Singha Nakhon	Songkhla	1359	YLF	A
66	SK007	p072	Jan 2015	hemoculture	Singha Nakhon	Songkhla	1359	YLF	A
67	SK010	p073	Jan 2015	hemoculture	Muang Songkhla	Songkhla	414	YLF	A
68	SK009	p074	Jan 2015	hemoculture	Sathing Phra	Songkhla	1323	YLF	A
69	SK047	p074	Feb 2017	hemoculture	Sathing Phra	Songkhla	84	YLF	A
70	HY019	p076	Feb 2015	hemoculture	Sabayoi	Songkhla	1389	YLF	A
71	PSU040	p078	Mar 2015	hemoculture	Muang Krabi	Krabi	411	YLF	A
72	HY022	p080	Mar 2015	pus (throat)	Hat Yai	Songkhla	366	YLF	A
73	PSU038	p081	Mar 2015	pus (left foot)	Rattaphum	Songkhla	93	YLF	A
74	PSU039	p081	Mar 2015	pus (left foot)	Rattaphum	Songkhla	93	YLF	A
75	HY023	p082	Mar 2015	sputum	Khuan Niang	Songkhla	1390	YLF	A
76	SK014	p083	Mar 2015	pus (parotid, neck)	Singha Nakhon	Songkhla	368	YLF	A
77	PSU042	p085	Apr 2015	pus	Sri Nakharin	Phatthalung	1466	YLF	A
78	HY027	p086	Apr 2015	hemoculture	Hat Yai	Songkhla	1469	YLF	A
79	PSU043	p087	May 2015	hemoculture	Muang Songkhla	Songkhla	1467	YLF	A
80	PSU041	p088	May 2015	sputum (bronchial wash)	Muang Songkhla	Songkhla	46	YLF	A
81	HY024	p089	Apr 2015	hemoculture	Bang Klam	Songkhla	84	YLF	A
82	HY025	p089	Apr 2015	sputum	Bang Klam	Songkhla	84	YLF	A
83	HY026	p089	Apr 2015	pus (ear)	Bang Klam	Songkhla	84	YLF	A
84	HY028	p091	May 2015	hemoculture	Hat Yai	Songkhla	1470	YLF	A
85	PSU044	p093	Jun 2015	sputum	Tha Phae	Satun	1468	YLF	A
86	PSU045	p095	Jul 2015	pus	Pak Phayun	Phatthalung	289	YLF	A
87	PSU048	p095	Jul 2015	pus	Pak Phayun	Phatthalung	289	YLF	A
88	PSU055	p095	Aug 2015	pus	Pak Phayun	Phatthalung	289	YLF	A
89	PSU046	p096	Jul 2015	sputum	Hat Yai	Songkhla	366	YLF	A
90	PSU047	p097	Jul 2019	hemoculture	Singha Nakhon	Songkhla	288	YLF	A
91	HY032	p098	Jul 2015	pus	Bang Klam	Songkhla	288	YLF	A
92	HY034	p098	Jul 2015	pus	Bang Klam	Songkhla	288	YLF	A
93	HY033	p099	Jul 2015	sputum	Khlong Hoi Khong	Songkhla	50	YLF	A
94	HY030	p100	Jul 2015	hemoculture	Bang Klam	Songkhla	289	YLF	A
95	HY031	p101	Jul 2015	hemoculture	Hat Yai	Songkhla	366	YLF	A
96	PSU051	p102	Aug 2015	hemoculture	Muang Narathiwat	Narathiwat	385	YLF	A
97	PSU052	p102	Aug 2015	urine	Muang Narathiwat	Narathiwat	385	YLF	A
98	PSU053	p102	Aug 2015	body fluid (synovial fluid)	Muang Narathiwat	Narathiwat	385	YLF	A
99	PSU054	p102	Aug 2015	tissue	Muang Narathiwat	Narathiwat	385	YLF	A
100	PSU056	p102	Aug 2015	tissue	Muang Narathiwat	Narathiwat	385	YLF	A
101	PSU057	p102	Aug 2015	tissue	Muang Narathiwat	Narathiwat	385	YLF	A
102	PSU049	p105	Aug 2015	urine (cath)	Muang Phatthalung	Phatthalung	84	YLF	A
103	PSU050	p105	Aug 2015	urine (cath)	Muang Phatthalung	Phatthalung	84	YLF	A
104	PSU061	p106	Aug 2015	hemoculture	Muang Songkhla	Songkhla	376	YLF	A
105	PSU067	p106	Dec 2015	urine (cath)	Muang Songkhla	Songkhla	376	YLF	A
106	PSU068	p106	Dec 2015	hemoculture	Muang Songkhla	Songkhla	376	YLF	A
107	PSU069	p106	Dec 2015	hemoculture	Muang Songkhla	Songkhla	376	YLF	A
108	PSU058	p107	Sep 2015	tissue	Na Mom	Songkhla	168	YLF	A
109	HY036	p110	Sep 2015	urine	Ra-ngae	Narathiwat	385	YLF	A
110	HY035	p113	Sep 2015	pus	Hat Yai	Songkhla	395	YLF	A
111	HY037	p113	Sep 2015	hemoculture	Hat Yai	Songkhla	395	YLF	A
112	PSU059	p114	Aug 2015	pus	Muang Songkhla	Songkhla	1522	YLF	A
113	PSU060	p115	Aug 2015	hemoculture	Na Mom	Songkhla	288	YLF	A
114	HY039	p117	Oct 2015	pus	no data	no data	288	YLF	A
115	PSU062	p118	Nov 2015	hemoculture	Khok Pho	Pattani	84	YLF	A
116	PSU063	p118	Nov 2015	hemoculture	Khok Pho	Pattani	84	YLF	A
117	PSU064	p118	Nov 2015	hemoculture	Khok Pho	Pattani	84	YLF	A
118	PSU065	p118	Nov 2015	hemoculture	Khok Pho	Pattani	84	YLF	A
119	PSU066	p118	Nov 2015	body fluid (plural fluid)	Khok Pho	Pattani	84	YLF	A
120	PSU070	p123	Dec 2015	hemoculture	Phra Phrom	Nakhon Si Thammarat	395	YLF	A
121	SK017	p126	Dec 2015	hemoculture	Chana	Songkhla	15	YLF	A
122	SK018	p126	Dec 2015	hemoculture	Chana	Songkhla	15	YLF	A
123	PSU071	p128	Jan 2016	body fluid (plural fluid)	Pak Phayun	Phatthalung	414	YLF	A
124	PSU072	p128	Jan 2016	pus	Pak Phayun	Phatthalung	414	YLF	A
125	PSU073	p128	Jan 2016	pus	Pak Phayun	Phatthalung	414	YLF	A
126	PSU074	p128	Jan 2016	hemoculture	Pak Phayun	Phatthalung	414	YLF	A
127	PSU075	p128	Jan 2016	tissue	Pak Phayun	Phatthalung	414	YLF	A
128	PSU076	p128	Jan 2016	pus	Pak Phayun	Phatthalung	414	YLF	A
129	PSU077	p129	Jan 2016	hemoculture	Khuan Niang	Songkhla	84	YLF	A
130	PSU078	p129	Jan 2016	hemoculture	Khuan Niang	Songkhla	84	YLF	A
131	PSU079	p129	Jan 2016	hemoculture	Khuan Niang	Songkhla	84	YLF	A
132	PSU080	p129	Jan 2016	body fluid (plural fluid)	Khuan Niang	Songkhla	84	YLF	A
133	PSU081	p129	Feb 2016	body fluid (plural fluid)	Khuan Niang	Songkhla	84	YLF	A
134	PSU082	p132	Feb 2016	tissue	Khlong Thom	Krabi	404	YLF	A
135	PSU083	p133	Feb 2016	pus	Thung Song	Nakhon Si Thammarat	1523	YLF	A
136	PSU084	p135	Mar 2016	pus	Cha-uat	Nakhon Si Thammarat	1523	YLF	A
137	PSU085	p139	Apr 2016	pus	Pa Bon	Phatthalung	288	YLF	A
138	PSU086	p142	May 2016	hemoculture	Khuan Don	Satun	288	YLF	A
139	PSU087	p143	Jun 2016	body fluid (plural fluid)	Panare	Pattani	288	YLF	A
140	PSU088	p143	Jun 2016	body fluid (plural fluid)	Panare	Pattani	288	YLF	A
141	HY040	p144	Jun 2016	body fluid (synovial fluid)	Sadao	Songkhla	288	YLF	A
142	HY070	p144	Mar 2017	pus	Sadao	Songkhla	288	YLF	A
143	HY090	p144	Aug 2017	hemoculture	Sadao	Songkhla	288	YLF	A
144	HY041	p145	Jun 2016	hemoculture	Hat Yai	Songkhla	1469	YLF	A
145	HY042	p145	Jul 2016	hemoculture	Hat Yai	Songkhla	70	YLF	A
146	PSU089	p146	Jun 2016	hemoculture	Chana	Songkhla	288	YLF	A
147	SK024	p146	Jun 2016	body fluid (synovial fluid)	Chana	Songkhla	288	YLF	A
148	PSU096	p147	Jul 2016	pus	Rueso	Narathiwat	46	YLF	A
149	PSU090	p148	Jul 2016	hemoculture	Kantharalak	Si Sa Ket	93	YLF	A	Non-local resident
150	PSU091	p148	Jul 2016	hemoculture	Kantharalak	Si Sa Ket	93	YLF	A	Non-local resident
151	PSU092	p148	Jul 2016	pus	Kantharalak	Si Sa Ket	93	YLF	A	Non-local resident
152	PSU093	p148	Jul 2016	tissue	Kantharalak	Si Sa Ket	93	YLF	A	Non-local resident
153	PSU094	p148	Jul 2016	hemoculture	Kantharalak	Si Sa Ket	93	YLF	A	Non-local resident
154	PSU095	p148	Jul 2016	hemoculture	Kantharalak	Si Sa Ket	93	YLF	A	Non-local resident
155	HY045	p150	Jul 2016	sputom	La-ngu	Satun	288	YLF	A
156	HY044	p151	Jul 2016	hemoculture	Khuan Kalong	Satun	168	YLF	A
157	PSU099	p152	Aug 2016	pus	Muang Phang-nga	Phang-nga	1562	YLF	A
158	PSU097	p153	Aug 2016	hemoculture	Sri Banphot	Phatthalung	84	YLF	A
159	PSU098	p153	Aug 2016	hemoculture	Sri Banphot	Phatthalung	84	YLF	A
160	PSU104	p157	Aug 2016	sputum	Thepha	Songkhla	46	YLF	A
161	PSU105	p157	Nov 2016	sputum	Thepha	Songkhla	46	YLF	A
162	PSU102	p159	Sep 2016	pus	Khuan Khanun	Phatthalung	1057	YLF	A
163	PSU103	p160	Sep 2016	pus (parotid gland)	Sadao	Songkhla	70	YLF	A
164	PSU100	p161	Sep 2016	hemoculture	Khlong Hoi Khong	Songkhla	289	YLF	A
165	PSU101	p161	Sep 2016	pus	Khlong Hoi Khong	Songkhla	289	YLF	A
166	SK026	p162	Sep 2016	hemoculture	Chana	Songkhla	206	YLF	A
167	SK028	p169	Nov 2016	hemoculture	Thepha	Songkhla	205	YLF	A
168	HY048	p171	Nov 2016	hemoculture	Hat Yai	Songkhla	507	YLF	A
169	HY049	p171	Nov 2016	sputum	Hat Yai	Songkhla	84	YLF	A
170	SK027	p172	Nov 2016	hemoculture	Thepha	Songkhla	423	YLF	A
171	HY050	p173	Nov 2016	hemoculture	no data	no data	507	YLF	A
172	HY051	p173	Nov 2016	hemoculture	no data	no data	385	YLF	A
173	SK034	p178	Dec 2016	hemoculture	Thepha	Songkhla	653	YLF	A
174	HY054	p182	Dec 2016	sputum	Hat Yai	Songkhla	288	YLF	A
175	SK030	p183	Dec 2016	hemoculture	Sathing Phra	Songkhla	54	YLF	A
176	SK035	p185	Dec 2016	hemoculture	Singha Nakhon	Songkhla	2060	YLF	A
177	SK032	p186	Dec 2016	hemoculture	Muang Songkhla	Songkhla	15	YLF	A
178	PSU108	p188	Jan 2017	sputum	Muang Krabi	Krabi	84	YLF	A
179	PSU109	p188	Jan 2017	hemoculture	Muang Krabi	Krabi	84	YLF	A
180	PSU110	p189	Jan 2017	hemoculture	Sichon	Nakhon Si Thammarat	395	YLF	A
181	SK039	p197	Jan 2017	hemoculture	Muang Songkhla	Songkhla	314	YLF	A
182	PSU111	p198	Jan 2017	hemoculture	Muang Songkhla	Songkhla	366	YLF	A
183	HY062	p199	Jan 2017	sputum	Hat Yai	Songkhla	168	YLF	A
184	PSU106	p200	Jan 2017	body fluid (synovial fluid)	Khlong Hoi Khong	Songkhla	376	YLF	A
185	PSU107	p200	Jan 2017	tissue	Khlong Hoi Khong	Songkhla	376	YLF	A
186	SK036	p201	Jan 2017	hemoculture	Thepha	Songkhla	54	YLF	A
187	SK043	p202	Jan 2017	hemoculture	Ranot	Songkhla	54	YLF	A
188	SK041	p203	Jan 2017	hemoculture	Ranot	Songkhla	368	YLF	A
189	HY058	p204	Jan 2017	hemoculture	Sabayoi	Songkhla	46	YLF	A
190	SK042	p206	Jan 2017	hemoculture	Chana	Songkhla	834	BTFC	A
191	HY057	p207	Jan 2017	hemoculture	Sabayoi	Songkhla	2059	YLF	A
192	SK037	p209	Jan 2017	hemoculture	Sathing Phra	Songkhla	288	YLF	A
193	SK040	p209	Jan 2017	hemoculture	Sathing Phra	Songkhla	834	YLF	A
194	SK054	p209	May 2017	hemoculture	Sathing Phra	Songkhla	93	YLF	A
195	SK055	p209	May 2017	hemoculture	Sathing Phra	Songkhla	93	YLF	A
196	SK056	p209	May 2017	hemoculture	Sathing Phra	Songkhla	93	YLF	A
197	SK038	p210	Jan 2017	hemoculture	Muang Saraburi	Saraburi	288	YLF	A
198	PSU113	p213	Feb 2017	pus	Na Mom	Songkhla	288	YLF	A
199	PSU114	p213	Feb 2017	pus	Na Mom	Songkhla	288	YLF	A
200	SK044	p214	Feb 2017	pus (leg)	Muang Songkhla	Songkhla	2061	YLF	A
201	PSU112	p215	Feb 2017	pus	Hat Yai	Songkhla	371	YLF	A
202	SK048	p216	Feb 2017	pus (liver)	Singha Nakhon	Songkhla	1522	YLF	A
203	SK057	p216	May 2017	hemoculture	Singha Nakhon	Songkhla	1522	YLF	A
204	SK045	p218	Feb 2017	urine	Sathing Phra	Songkhla	84	YLF	A
205	SK046	p218	Feb 2017	hemoculture	Sathing Phra	Songkhla	84	YLF	A
206	PSU118	p219	Mar 2017	hemoculture	Ra-ngae	Narathiwat	54	YLF	A
207	PSU115	p220	Mar 2017	hemoculture	Muang Narathiwat	Narathiwat	288	YLF	A
208	PSU116	p220	Mar 2017	hemoculture	Muang Narathiwat	Narathiwat	376	YLF	A
209	PSU117	p221	Mar 2017	tissue	Sukhirin	Narathiwat	206	YLF	A
210	HY071	p222	Mar 2017	sputum	Chiang Muan	Phayao	56	YLF	A	Non-local resident
211	HY067	p224	Mar 2017	hemoculture	Hat Yai	Songkhla	46	YLF	A
212	HY072	p225	Mar 2017	hemoculture	Muang Songkhla	Songkhla	594	YLF	A
213	HY066	p226	Mar 2017	hemoculture	Sabayoi	Songkhla	288	YLF	A
214	HY068	p226	Mar 2017	sputum	Sabayoi	Songkhla	288	YLF	A
215	HY069	p226	Mar 2017	hemoculture	Sabayoi	Songkhla	288	YLF	A
216	PSU119	p227	Apr 2017	pus	Sichon	Nakhon Si Thammarat	3	YLF	A
217	SK049	p228	Apr 2017	sputum	Su-ngai Kolok	Narathiwat	51	YLF	A
218	SK050	p229	Apr 2017	hemoculture	Thepha	Songkhla	289	YLF	A
219	HY073	p230	Apr 2017	pus	Sadao	Songkhla	1364	YLF	A
220	HY074	p230	Apr 2017	pus	Sadao	Songkhla	1364	YLF	A
221	PSU120	p231	May 2017	tissue	Muang Phuket	Phuket	39	BTFC	A
222	PSU121	p231	May 2017	body fluid (pericardial fluid)	Muang Phuket	Phuket	39	BTFC	A
223	PSU122	p231	May 2017	tissue	Muang Phuket	Phuket	39	BTFC	A
224	PSU123	p231	May 2017	hemoculture	Muang Phuket	Phuket	39	BTFC	A
225	HY077	p232	May 2017	sputum	Hat Yai	Songkhla	84	YLF	A
226	HY082	p232	May 2017	sputum	Hat Yai	Songkhla	84	YLF	A
227	HY075	p233	May 2017	hemoculture	Hat Yai	Songkhla	46	YLF	A
228	HY076	p233	May 2017	pus	Hat Yai	Songkhla	46	YLF	A
229	SK053	p234	May 2017	pus (testis)	Thepha	Songkhla	288	YLF	A
230	PSU126	p235	May 2017	sputum	Hat Yai	Songkhla	84	YLF	A
231	PSU127	p235	May 2017	pus	Hat Yai	Songkhla	84	YLF	A
232	PSU128	p235	May 2017	hemoculture	Hat Yai	Songkhla	84	YLF	A
233	SK051	p236	May 2017	hemoculture	Singha Nakhon	Songkhla	384	YLF	A
234	SK052	p236	May 2017	hemoculture	Singha Nakhon	Songkhla	384	YLF	A
235	HY080	p237	May 2017	hemoculture	Hat Yai	Songkhla	289	YLF	A
236	HY081	p237	May 2017	sputum	Hat Yai	Songkhla	289	YLF	A
237	HY078	p238	May 2017	hemoculture	Hat Yai	Songkhla	289	YLF	A
238	HY079	p238	May 2017	sputum	Hat Yai	Songkhla	289	YLF	A
239	HY087	p239	Jul 2017	pus	Muang Pattani	Pattani	271	YLF	A
240	HY088	p242	Jul 2017	sputum	Khlong Hoi Khong	Songkhla	46	YLF	A
241	HY089	p242	Jul 2017	hemoculture	Khlong Hoi Khong	Songkhla	46	YLF	A
242	HY085	p243	Jun 2017	pus	Sabayoi	Songkhla	288	YLF	A
243	HY086	p244	Jun 2017	pus	Khlong Hoi Khong	Songkhla	84	YLF	A
244	HY083	p245	Jun 2017	hemoculture	Na Thawi	Songkhla	164	YLF	A
245	HY084	p245	Jun 2017	hemoculture	Na Thawi	Songkhla	164	YLF	A
246	PSU129	p246	Jun 2017	hemoculture	Hat Yai	Songkhla	1645	YLF	A
247	SK058	p247	Jun 2017	hemoculture	Chana	Songkhla	288	YLF	A
248	PSU130	p248	Jul 2017	tissue	Raman	Yala	54	YLF	A
249	PSU131	p248	Jul 2017	body fluid (synovial fluid)	Raman	Yala	54	YLF	A
250	PSU134	p252	Aug 2017	hemoculture	Pa Bon	Phatthalung	289	YLF	A
251	PSU133	p254.1	Aug 2017	urine	Khlong Hoi Khong	Songkhla	289	YLF	A
252	PSU132	p255	Aug 2017	urine	Na Mom	Songkhla	164	YLF	A
253	PSU135	p257	Sep 2017	pus	Cha-uat	Nakhon Si Thammarat	10	YLF	A
254	HY092	p265	Sep 2017	pus	Sadao	Songkhla	54	YLF	A
255	HY105	p271	Nov 2017	hemoculture	Hat Yai	Songkhla	369	YLF	A
256	HY118	p313	Apr 2018	hemoculture	Hat Yai	Songkhla	46	YLF	A
257	HY119	p319	May 2018	hemoculture	Sadao	Songkhla	46	YLF	A
258	SK112	p432	May 2020	hemoculture	Muang Songkhla	Songkhla	54	YLF	A
259	SK113	p432	May 2020	hemoculture	Muang Songkhla	Songkhla	54	YLF	A
260	SK114	p432	May 2020	hemoculture	Muang Songkhla	Songkhla	594	YLF	A
261	SK115	p432	May 2020	pus ( right foot)	Muang Songkhla	Songkhla	54	YLF	A
262	HY195	p447	Aug 2020	hemoculture	Na Mom	Songkhla	1736	YLF	A
263	SK129	p450	Aug 2020	hemoculture	Singha Nakhon	Songkhla	594	YLF	A
