# Supplementary material for: A molecular epidemiological analysis of Burkholderia pseudomallei in southern Thailand
Source: PLoS Negl Trop Dis. 2024 Aug 22;18(8):e0012444. doi: 10.1371/journal.pntd.0012444 (PMC11373835; doi:10.1371/journal.pntd.0012444)
Supplement: S2 Table — (XLSX) [file pntd.0012444.s002.xlsx]

## Sheet: Sheet1
	S2 Table: List of soil and water sampling sites in Songkhla Province.								water
Sample no.	Sources	Type of sample	Locations (name and district	Date of collection	Averaged pH	Soil type, color code	soil	Direct culture	Filtrate culture	Enriched filtrate culture	Conclusive result at this location
1	Animal farm	soil	Goat farm Sadao #1, Sadao	Jun/08/2019	6.5	loam, 10YR5/6	Pos				Positive
2	Animal farm	soil	Goat farm Sadao #2, Sadao	Jun/08/2019	5	loam, 10YR5/4	Pos				Positive
3	Animal farm	soil	PSU Goat farm, Khlong Hoi Kong	Jun/16/2019	6	loam, 10YR5/2	Pos				Positive
4	Grassland	soil	Songkhla elephant camp, Hat Yai	Jan/08/2020	5	clay, 10YR7/6	Neg				Negative
5	Vegable plantation	soil	Ko Taeo, Muang Songkhla	Jun/20/2020	6	loam, 10YR3/2	Pos				Positive
6	Animal farm	soil	Pig farm, Rattaphum	Jul/15/2020	6	loam, 10YR3/1	Pos				Positive
7	Animal farm	soil	Cow farm, Rattaphum	Jul/19/2020	7	clay, 10YR5/3	Neg				Negative
8	Rubber plantation	soil	Rubber plantation, Rattaphum	Jul/19/2020	6	clay, 10YR4/4	Neg				Negative
9	Corn field	soil	Chana #2, Chana	Jul/22/2020	7	clay, 10YR5/2	Pos				Positive
10	Rubber plantation	soil	Chana #3, Chana	Jul/22/2020	7	clay, 10YR5/2	Pos				Positive
11	Hill/moutain	soil	Khao Dang #1, Singhanakorn	Aug/01/2020	6	laterite, 7.5YR7/6	Pos				Positive
12	Hill/moutain	soil	Khao Dang #2, Singhanakorn	Aug/01/2020	6	laterite, 7.5YR7/6	Pos				Positive
13	Fruit plantation	soil	Banana plantation, Sadao	Aug/04/2020	6	clay, 7.5YR7/6	Pos				Positive
14	Hill/moutain	soil	Tang Kuan Hill , Muang Songkhla	Aug/16/2020	6	loam 7.5YR4/2	Pos				Positive
15	Water fall	soil/water	Ton Ya Plong waterfall #3, Hat Yai	Aug/16/2020	6	clay, 10YR3/1, clear	Pos	Neg	Pos	Neg	Positive (soil and water)
16	Hill/moutain	soil	Wat Khao Noi, Singhanakorn	Aug/16/2020	6	loam, 7.5YR7/2	Pos				Positive
17	Cassava plantation	soil	Tha Kham #1, Hat Yai	Aug/23/2020	6	clay, 10YR7/1	Neg				Negative
18	Hill/moutain	soil	Tha Kham #2, Hat Yai	Aug/23/2020	6	clay, 10YR7/4	Pos				Positive
19	Hill/moutain	soil	Tung Ngai , Hat Yai	Aug/23/2020	6	clay, 10YR7/4	Pos				Positive
20	Hill/moutain	soil	Khao Kaew hill #1, Muang Songkhla	Aug/30/2020	6	clay, 10YR4/1	Neg				Negative
21	Grassland	soil	Suan Toon #6, Muang Songkhla	Aug/30/2020	6	clay, 10YR6/1	Pos				Positive
22	Hill/moutain	soil	Suan Toon waterfall , Muang Songkhla	Aug/30/2020	6	clay, 10YR7/6	Neg				Negative
23	Hill/moutain	soil	Ton Ya Plong waterfall #2, Hat Yai	Aug/30/2020	5.5	clay, 7.5YR4/1	Pos				Positive
24	Residence area	soil	Singha Nakorn #03, Singhanakorn	Sep/01/2020	6	loam, 7.5YR4/2	Neg				Negative
25	Rice paddy	soil	Singha Nakorn #04, Singhanakorn	Sep/01/2020	6	clay, 7.5YR4/2	Pos				Positive
26	Hill/moutain	soil	Kuan Jong waterfall #5, Na Mom	Sep/11/2020	6	clay, 10YR4/2	Pos				Positive
27	Hill/moutain	soil	Kuan Jong waterfall #6, Na Mom	Sep/11/2020	6	loam, 10YR3/1	Pos				Positive
28	Grassland	soil	Na Mom #09, Na Mom	Sep/11/2020	5	clay, 7.5YR7/6	Neg				Negative
29	Grassland	soil	Hua Khao #01, Singhanakorn	Sep/12/2020	7	clay, 10YR2/1	Neg				Negative
30	Residence area	soil	Hua Khao #02, Singhanakorn	Sep/12/2020	5	clay, 7.5YR7/4	Neg				Negative
31	Hill/moutain	soil	Hua Khao #03, Singhanakorn	Sep/12/2020	6	sand, 10YR6/2	Neg				Negative
32	Grassland	soil	Singha Nakorn #02, Singhanakorn	Sep/12/2020	7	clay, 10YR2/1	Neg				Negative
33	Grassland	soil	Singha Nakorn reservior, Singhanakorn	Sep/12/2020	6	clay, 7.5YR7/6	Pos				Positive
34	Fruit plantation	soil	Na Pong, Muang Songkhla	Sep/14/2020	6	clay, 10YR3/1	Neg				Negative
35	Rice paddy	soil	Na Pong, Muang Songkhla	Sep/14/2020	5	clay, 10YR4/1	Neg				Negative
36	Rubber plantation	soil	Rubber plantation, Na Pong, Muang Songkhla	Sep/14/2020	6	clay, 10YR3/1	Neg				Negative
37	Animal farm	soil	Hua Khao #04, Singhanakorn	Sep/18/2020	5	clay, 7.5YR5/2	Neg				Negative
38	Grassland	soil	Hat Yai grass field #1, Hat Yai	Sep/22/2020	5	clay, 10YR4/10	Neg				Negative
39	Grassland	soil	Hat Yai grass field #2, Hat Yai	Sep/22/2020	5	clay, 10YR4/10	Neg				Negative
40	Grassland	soil	Ban Phru swamp, Hat Yai	Sep/27/2020	5	clay, 10YR3/2	Pos				Positive
41	Grassland	soil	Ditch by Hat Yai airport, Hat Yai	Sep/27/2020	6	clay, 7.5YR6/3	Neg				Negative
42	Grassland	soil	Ditch by Thung Tam Sao road, Hat Yai	Sep/27/2020	7	clay, 10YR3/2	Neg				Negative
43	Oil palm plantation	soil	Thung Tam sao #1, Hat Yai	Sep/27/2020	8	clay, 7.5YR7/8	Neg				Negative
44	Rubber plantation	soil	Thung Tam sao #2, Hat Yai	Sep/27/2020	6	clay, 10YR3/2	Pos				Positive
45	Rubber plantation	soil	Thung Tam sao #3, Hat Yai	Sep/27/2020	7	loam, 10YR7/3	Neg				Negative
46	Hill/moutain	soil	Thung Tam sao #4, Hat Yai	Sep/27/2020	5	loam, 10YR3/1	Neg				Negative
47	Residence area	soil	Na Mom #08, Na Mom	Sep/29/2020	7	loam, 10YR3/1	Neg				Negative
48	Reservior	soil	Na Mom reservior , Na Mom	Sep/29/2020	7	clay, 7.5YR4/2	Pos				Positive
49	Residence area	soil	Thung Kamin #1, Na Mom	Sep/29/2020	6	loam, 10YR3/1	Neg				Negative
50	Grassland	soil	Bang Dan roadside, Muang Songkhla	Oct/03/2020	6	clay, 10YR4/2	Neg				Negative
51	Grassland	soil	Khao Kaew hill #2, Muang Songkhla	Oct/03/2020	5	clay, 7.5YR4/4	Neg				Negative
52	Grassland	soil	Khao Rup Chang swamp #1, Muang Songkhla	Oct/03/2020	7	clay, 10YR2/1	Neg				Negative
53	Grassland	soil	Khao Rup Chang swamp #2, Muang Songkhla	Oct/03/2020	7	clay, 10YR2/1	Neg				Negative
54	Grassland	soil	Khao Rup Chang swamp #3, Muang Songkhla	Oct/03/2020	7	clay, 10YR2/1	Neg				Negative
55	Grassland	soil	Khao Rup Chang swamp #4, Muang Songkhla	Oct/03/2020	7	clay, 10YR2/1	Pos				Positive
56	Canal	soil	Nam Noi #3, Hat Yai	Oct/03/2020	4	clay, 10YR7/2	Pos				Positive
57	Reservior	soil	Nam Noi #4, Hat Yai	Oct/03/2020	4	clay, 10YR7/2	Pos				Positive
58	Canal	soil	Pa Wong canal, Hat Yai	Oct/03/2020	4	clay, 10YR7/2	Neg				Negative
59	Grassland	soil	Pa Wong grass field, Hat Yai	Oct/03/2020	6	clay, 7.5YR5/3	Pos				Positive
60	Rice paddy	soil	Tha Nang Hom , Hat Yai	Oct/03/2020	5	clay, 10YR3/2	Neg				Negative
61	Reservior	soil	Bang Klam reservior #2, Bang Klam	Oct/08/2020	6	clay, 10YR4/4	Neg				Negative
62	Reservior	soil	Bang Klam reservior #3, Bang Klam	Oct/08/2020	6	clay, 10YR6/6	Pos				Positive
63	Reservior	soil	Bang Klam reservior #4, Bang Klam	Oct/08/2020	6	clay, 10YR5/6	Pos				Positive
64	Reservior	soil	Bang Klam reservior #5, Bang Klam	Oct/08/2020	7	clay, 10YR6/6	Pos				Positive
65	Rice paddy	soil	Singha Nakorn #01, Singhanakorn	Oct/10/2020	7	clay, 10YR4/2	Neg				Negative
66	Rice paddy	soil	Singha Nakorn #10, Singhanakorn	Oct/10/2020	7	clay, 10YR4/2	Neg				Negative
67	Rice paddy	soil	Singha Nakorn #11, Singhanakorn	Oct/10/2020	7	clay, 10YR5/3	Neg				Negative
68	Sugarcane plantation	soil	Singha Nakorn #13, Singhanakorn	Oct/10/2020	7	clay, 10YR4/1	Neg				Negative
69	Rice paddy	soil	Singha Nakorn #05, Singhanakorn	Oct/10/2020	6	clay, 10YR4/2	Pos				Positive
70	Rice paddy	soil	Singha Nakorn #06, Singhanakorn	Oct/10/2020	7	clay, 10YR3/2	Neg				Negative
71	Rice paddy	soil	Singha Nakorn #07, Singhanakorn	Oct/10/2020	7	clay, 10YR3/2	Neg				Negative
72	Rice paddy	soil	Singha Nakorn #08, Singhanakorn	Oct/10/2020	7	clay, 10YR4/2	Neg				Negative
73	Rice paddy	soil	Singha Nakorn #09, Singhanakorn	Oct/10/2020	7	clay, 10YR4/2	Neg				Negative
74	Rubber plantation	soil	Na Mom #10, Na Mom	Nov/19/2020	5	clay, 7.5YR7/6	Neg				Negative
75	Surface runoff	water	Hua Khao #05, Singhanakorn	Nov/22/2020	6	clear with soil		Neg	Neg	Pos	Positive
76	Reservior	water	Hua Khao #06, Singhanakorn	Nov/22/2020	6	turbid with mud		Neg	Neg	Pos	Positive
77	Water fall	soil/water	Kuan Jong waterfall #2, Na Mom	Nov/22/2020	6	loam, 10YR2/1, clear	Pos	Pos	Pos	Pos	Positive (soil and water)
78	Water fall	water	Kuan Jong waterfall #3, Na Mom	Nov/22/2020	6	clear		Pos	Pos	Pos	Positive
79	Water fall	water	Kuan Jong waterfall #4, Na Mom	Nov/22/2020	6	clear		Pos	Pos	Pos	Positive
80	Surface runoff	water	PSU #1, Hat Yai	Nov/26/2020	6	clear with soil		Neg	Neg	Pos	Positive
81	Surface runoff	water	PSU #2, Hat Yai	Nov/26/2020	6	clear with soil		Neg	Neg	Pos	Positive
82	Surface runoff	water	Kan Lao hill #1, Hat Yai	Nov/28/2020	6	clear with soil		Neg	Pos	Neg	Positive
83	Stream	water	Klong Kok Chang, Hat Yai	Nov/28/2020	6	clear with soil		Pos	Pos	Pos	Positive
84	Water fall	water	Origin of Ton Ya Plong waterfall #1, Hat Yai	Nov/28/2020	6	clear		Pos	Pos	Pos	Positive
85	Water fall	water	Origin of Ton Ya Plong waterfall #2, Hat Yai	Nov/28/2020	6	clear		Pos	Pos	Pos	Positive
86	Water fall	water	Origin of Ton Ya Plong waterfall #3, Hat Yai	Nov/28/2020	6	clear		Pos	Pos	Pos	Positive
87	Reservior	water	Ton Ya Plong waterfall #1, Hat Yai	Nov/28/2020	6	clear		Pos	Pos	Pos	Positive
88	Surface runoff	water	Kan Lao hill #2, Na Mom	Dec/02/2020	6	clear with soil		Pos	Pos	Pos	Positive
89	Canal	water	Klong R.1, Hat Yai	Dec/06/2020	6	turbid with mud		Neg	Neg	Neg	Negative
90	Canal	water	Klong R.5, Hat Yai	Dec/06/2020	6	clear with soil		Neg	Neg	Neg	Negative
91	Canal	water	Klong Toei, Hat Yai	Dec/06/2020	6	clear with soil		Neg	Neg	Neg	Negative
92	Canal	water	Klong U-Ta Phao, Hat Yai	Dec/06/2020	6	turbid with mud		Neg	Neg	Neg	Negative
93	Stream	water	Kuan Jong waterfall #1, Na Mom	Dec/06/2020	6	clear with soil		Pos	Pos	Pos	Positive
94	Water fall	water	Khao Kho Hong #1, Hat Yai	Dec/26/2020	6	clear		Neg	Pos	Pos	Positive
95	Water fall	water	Khao Kho Hong #2, Hat Yai	Dec/26/2020	6	clear		Neg	Pos	Pos	Positive
96	Water fall	water	Khao Kho Hong #3, Hat Yai	Dec/26/2020	6	clear		Neg	Pos	Pos	Positive
97	Spring water	water	Hua Khao #07, Singhanakorn	Jan/06/2021	6	clear with soil		Neg	Pos	Neg	Positive
98	Well water	water	Hua Khao #08, Singhanakorn	Jan/06/2021	6	clear		Neg	Neg	Pos	Positive
99	Stream	water	Sating Mo canal, Sathing Phra	Jan/06/2021	5.5	turbid with mud		Neg	Neg	Pos	Positive
100	Rice paddy	water	Singha Nakorn #12, Singhanakorn	Jan/06/2021	6	turbid with mud		Neg	Neg	Neg	Negative
101	Stream	soil/water	Yu ook canal #1, Singhanakorn	Jan/06/2021	6	clay, 10YR7/3, turbid with mud	Neg	Neg	Neg	Pos	Positive
102	Stream	water	Yu ook canal #2, Singhanakorn	Jan/06/2021	5.5	turbid with mud		Neg	Neg	Pos	Positive
103	Stream	water	Yu ook canal #3, Singhanakorn	Jan/06/2021	5.5	turbid with mud		Neg	Neg	Pos	Positive
104	Reservior	water	Nam Noi #2, Hat Yai	Jan/08/2021	6	clear		Neg	Neg	Pos	Positive
105	Reservior	water	Song Khla Zoo #1, Muang Songkhla	Jan/08/2021	6	clear		Neg	Neg	Neg	Negative
106	Reservior	water	Song Khla Zoo #2, Muang Songkhla	Jan/08/2021	6	clear		Neg	Neg	Neg	Negative
107	Water fall	water	Suan Toon #1, Muang Songkhla	Jan/08/2021	5	clear		Neg	Neg	Pos	Positive
108	Water fall	water	Suan Toon #5, Muang Songkhla	Jan/08/2021	6	clear		Neg	Neg	Neg	Negative
109	Water fall	water	Ton Hin Lad waterfall, Muang Songkhla	Jan/08/2021	6	clear		Neg	Neg	Pos	Positive
110	Animal farm	water	PSU animal farm, Hat Yai	Jan/10/2021	5.5	clear with soil		Neg	Neg	Pos	Positive
111	Stream	water	Chana #1, Chana	Jan/11/2021	5.5	clear with soil		Neg	Neg	Neg	Negative
112	Stream	water	Thung Wang #10, Muang Songkhla	Jan/11/2021	5.5	clear with soil		Neg	Neg	Neg	Negative
113	Stream	water	Thung Wang #11, Muang Songkhla	Jan/11/2021	5.5	clear with soil		Neg	Neg	Neg	Negative
114	Stream	water	Thung Wang #03, Muang Songkhla	Jan/11/2021	6	turbid with mud		Neg	Neg	Neg	Negative
115	Stream	water	Thung Wang #05, Muang Songkhla	Jan/11/2021	5.5	clear with soil		Neg	Neg	Neg	Negative
116	Stream	water	Thung Wang #08, Muang Songkhla	Jan/11/2021	5.5	clear with soil		Neg	Neg	Pos	Positive
117	Stream	water	Thung Wang #09, Muang Songkhla	Jan/11/2021	5.5	clear with soil		Neg	Neg	Neg	Negative
118	Borehole water	water	Rattaphum #1, Rattaphum	Jan/15/2021	6	clear		Neg	Neg	Neg	Negative
119	Stream	water	Na Mom #01, Na Mom	Jan/16/2021	6	clear with soil		Neg	Neg	Neg	Negative
120	Spring water	water	Na Mom #02, Na Mom	Jan/16/2021	6	clear with soil		Neg	Neg	Neg	Negative
121	Spring water	water	Na Mom #03, Na Mom	Jan/16/2021	6	clear with soil		Neg	Neg	Neg	Negative
122	Stream	water	Na Mom #04, Na Mom	Jan/16/2021	6	clear with soil		Neg	Neg	Neg	Negative
123	Stream	water	Na Mom #05, Na Mom	Jan/16/2021	6	clear with soil		Neg	Neg	Neg	Negative
124	Stream	water	Na Mom #06, Na Mom	Jan/16/2021	6	clear with soil		Neg	Neg	Neg	Negative
125	Stream	water	Na Mom #07, Na Mom	Jan/16/2021	6	clear with soil		Neg	Neg	Neg	Negative
126	Water fall	water	Ton Lad waterfall #1, Na Mom	Jan/16/2021	6	clear		Neg	Neg	Neg	Negative
127	Water fall	water	Ton Lad waterfall #2, Na Mom	Jan/16/2021	6	clear		Neg	Neg	Neg	Negative
128	Water fall	water	Ton Lad waterfall #3, Na Mom	Jan/16/2021	6	clear		Neg	Pos	Pos	Positive
129	Reservior	water	Phru Chaba reservior, Hat Yai	Jan/23/2021	6	clear with mud		Neg	Neg	Pos	Positive
130	Water fall	water	Ton Nga Chang waterfall #1, Hat Yai	Jan/23/2021	5.5	clear		Neg	Neg	Neg	Negative
131	Water fall	water	Ton Nga Chang waterfall #2, Hat Yai	Jan/23/2021	5.5	clear		Neg	Neg	Neg	Negative
132	Water fall	water	Ton Nga Chang waterfall #3, Hat Yai	Jan/23/2021	5.5	clear		Neg	Neg	Neg	Negative
133	Water fall	water	Ton Nga Chang waterfall #4, Hat Yai	Jan/23/2021	5.5	clear		Neg	Neg	Neg	Negative
134	Water fall	water	Ton Nga Chang waterfall #5, Hat Yai	Jan/23/2021	5.5	clear		Neg	Neg	Neg	Negative
135	Stream	water	Chanong canal #1, Na Mom	Jan/24/2021	6	clear with soil		Neg	Neg	Neg	Negative
136	Stream	water	Chanong canal #2, Na Mom	Jan/24/2021	6	clear with soil		Neg	Neg	Neg	Negative
137	Stream	water	Chanong canal #3, Na Mom	Jan/24/2021	6	clear with soil		Neg	Neg	Neg	Negative
138	Stream	water	Chanong canal #4, Na Mom	Jan/24/2021	6	clear with soil		Neg	Neg	Neg	Negative
139	Stream	water	Chanong canal #5, Na Mom	Jan/24/2021	6	clear with soil		Neg	Neg	Neg	Negative
140	Stream	water	Chanong canal #6, Na Mom	Jan/24/2021	6	clear with soil		Neg	Neg	Neg	Negative
141	Stream	water	Chanong canal #7, Na Mom	Jan/24/2021	6	clear with soil		Neg	Neg	Pos	Positive
142	Stream	water	Bang Klam #10, Bang Klam	Jan/28/2021	6	clear with grass		Neg	Neg	Neg	Negative
143	Animal farm	soil	Bang Klam #11, Bang Klam	Jan/28/2021	6	clay, 7.5YR4/3	Neg				Negative
144	Borehole water	water	Bang Klam #12, Bang Klam	Jan/28/2021	6	clear		Neg	Neg	Neg	Negative
145	Borehole water	water	Bang Klam #13, Bang Klam	Jan/28/2021	6	clear		Neg	Neg	Neg	Negative
146	Borehole water	water	Bang Klam #14, Bang Klam	Jan/28/2021	6	clear		Neg	Neg	Neg	Negative
147	Animal farm	soil	Bang Klam #04, Bang Klam	Jan/28/2021	6	clay, 7.5YR4/3	Neg				Negative
148	Well water	water	Bang Klam #05, Bang Klam	Jan/28/2021	6	clear		Neg	Neg	Neg	Negative
149	Animal farm	soil	Bang Klam #06, Bang Klam	Jan/28/2021	6	loam, 7.5YR4/3	Neg				Negative
150	Borehole water	water	Bang Klam #07, Bang Klam	Jan/28/2021	6	clear		Neg	Neg	Neg	Negative
151	Animal farm	soil	Bang Klam #08, Bang Klam	Jan/28/2021	5	clay, 7.5YR3/3	Neg				Negative
152	Borehole water	water	Bang Klam #09, Bang Klam	Jan/28/2021	6	clear		Neg	Neg	Neg	Negative
153	Canal	water	U-Ta Phao canal #2, Bang Klam	Jan/28/2021	6	turbid with mud		Neg	Neg	Neg	Negative
154	Stream	water	Don Khilek #1, Muang Songkhla	Jan/30/2021	6	clear		Neg	Neg	Neg	Negative
155	Well water	water	Don Khilek #2, Muang Songkhla	Jan/30/2021	6	clear		Neg	Neg	Neg	Negative
156	Spring water	water	Don Khilek #3, Muang Songkhla	Jan/30/2021	6	clear with soil		Neg	Neg	Neg	Negative
157	Stream	water	Don Khilek #4, Muang Songkhla	Jan/30/2021	6	clear		Neg	Neg	Neg	Negative
158	Stream	water	Don Khilek #5, Muang Songkhla	Jan/30/2021	6	clear		Neg	Neg	Neg	Negative
159	Rice paddy	soil/water	Don Khilek #6, Muang Songkhla	Jan/30/2021	6	clay, 7.5YR5/3, turbid with mud	Neg	Neg	Neg	Neg	Negative
160	Rice paddy	soil/water	Don Khilek #7, Muang Songkhla	Jan/30/2021	6	clay, 7.5YR5/3, turbid with mud	Neg	Neg	Neg	Neg	Negative
161	Reservior	water	Don Khilek #8, Muang Songkhla	Jan/30/2021	6	turbid		Neg	Neg	Neg	Negative
162	Hill/moutain	soil	Don Khilek hill, Muang Songkhla	Jan/30/2021	6	laterite, 7.5YR7/6	Neg				Negative
163	Canal	water	Ku-Tao canal #1, Bang Klam	Jan/30/2021	6	turbid with mud		Neg	Neg	Neg	Negative
164	Canal	water	Ku-Tao canal #2, Hat Yai	Jan/30/2021	6	turbid with mud		Neg	Neg	Neg	Negative
165	Lake	water	Ku-Tao #3, Hat Yai	Jan/30/2021	6	turbid with mud		Neg	Neg	Neg	Negative
166	Stream	water	Ku-Tao #4, Hat Yai	Jan/30/2021	6	clear with soil		Neg	Neg	Neg	Negative
167	Rice paddy	soil	Thung Wang #04, Hat Yai	Jan/30/2021	6	clay, 10YR7/3	Neg				Negative
168	Stream	water	Thung Wang #06, Muang Songkhla	Jan/30/2021	5.5	clear with soil		Neg	Neg	Neg	Negative
169	Stream	water	Thung Wang #07, Muang Songkhla	Jan/30/2021	5.5	clear with soil		Neg	Neg	Neg	Negative
170	Borehole water	water	Rattaphum #2, Rattaphum	Feb/02/2021	6	clear		Neg	Neg	Neg	Negative
171	Residence area	soil	Suan Toon #2, Muang Songkhla	Feb/02/2021	6	loam, 7.5YR5/2	Neg				Negative
172	Stream	water	Suan Toon #3, Muang Songkhla	Feb/02/2021	6	clear		Neg	Neg	Neg	Negative
173	Well water	water	Suan Toon #4, Muang Songkhla	Feb/02/2021	6	clear		Neg	Neg	Neg	Negative
174	Borehole water	water	Tha Hin #1, Sathing Phra	Feb/02/2021	6.5	clear		Neg	Neg	Neg	Negative
175	Reservior	soil	Tha Hin #2, Sathing Phra	Feb/02/2021	6	clay, 10YR4/2	Neg				Negative
176	Reservior	soil	Tha Hin #3, Sathing Phra	Feb/02/2021	6	clay, 10YR4/2	Neg				Negative
177	Reservior	water	Tha Hin #4, Sathing Phra	Feb/02/2021	6	clear		Neg	Neg	Neg	Negative
178	Reservior	water	Tha Hin #5, Sathing Phra	Feb/02/2021	6	clear		Neg	Neg	Neg	Negative
179	Residence area	soil	Tha Hin #6, Sathing Phra	Feb/02/2021	8	clay, 7.5YR4/1	Neg				Negative
180	Rice paddy	soil	Bang Klam #01, Bang Klam	Feb/07/2021	5	clay, 7.5YR4/1	Neg				Negative
181	Rice paddy	soil	Bang Klam #02, Bang Klam	Feb/07/2021	5	clay, 7.5YR4/1	Neg				Negative
182	Rice paddy	soil/water	Bang Klam #03, Bang Klam	Feb/07/2021	6	clay, 7.5YR4/1, turbid with mud	Neg	Neg	Neg	Neg	Negative
183	Grassland	soil	Ku-Tao #5, Hat Yai	Feb/07/2021	5.5	clay, 7.5YR4/1	Neg				Negative
184	Canal	water	U-Ta Phao canal #1, Hat Yai	Feb/20/2021	5.5	turbid with mud		Neg	Neg	Neg	Negative
185	Lake	water	Khu Kud, Sathing Phra	Mar/13/2021	6	turbid with mud		Neg	Neg	Neg	Negative
186	Stream	soil/water	Khoa Nam Kang #1, Na Thawi	Apr/13/2021	6	clay, 10YR5/4, clear	Pos	Neg	Neg	Pos	Positive (soil and water)
187	Stream	soil/water	Khoa Nam Kang #2, Na Thawi	Apr/13/2021	6	clay, 10YR5/4, clear	Neg	Neg	Neg	Neg	Negative
188	Reservior	soil/water	Samnaktaew #1, Sadao	Apr/13/2021	6.5	clay, 10YR5/4, clear with soil	Neg	Neg	Neg	Neg	Negative
189	Stream	soil/water	Samnaktaew #2, Sadao	Apr/13/2021	6.5	clay, 7.5YR6/4, clear with soil	Pos	Neg	Neg	Neg	Positive
190	Stream	soil/water	Samnaktaew #3, Sadao	Apr/13/2021	6	clay, 10YR6/6, clear with soil	Neg	Neg	Neg	Neg	Negative
191	Stream	soil/water	Samnaktaew #4, Sadao	Apr/13/2021	6	clay, 10YR4/2, clear with soil	Neg	Neg	Neg	Neg	Negative
192	Stream	soil/water	Samnaktaew #5, Sadao	Apr/13/2021	6.5	clay, 10YR4/2, clear with soil	Neg	Neg	Neg	Neg	Negative
193	Stream	soil/water	Samnaktaew #6, Sadao	Apr/13/2021	6.5	clay, 10YR4/2, clear with soil	Neg	Neg	Neg	Neg	Negative
194	Stream	soil/water	Samnaktaew #7, Sadao	Apr/13/2021	6	clay, 10YR5/4, clear with soil	Neg	Neg	Neg	Neg	Negative
195	Stream	soil/water	Samnaktaew #8, Sadao	Apr/13/2021	6.5	clay, 10YR6/4, clear with soil	Neg	Neg	Neg	Neg	Negative
196	Stream	soil/water	Samnaktaew #9, Sadao	Apr/13/2021	6.5	clay, 10YR6/4, clear with soil	Neg	Neg	Neg	Neg	Negative
197	Stream	water	Khao Wang, Hat Yai	Apr/14/2021	5.5	clear with sand		Neg	Neg	Neg	Negative
198	Water fall	water	Ton Lung Kai waterfall, Rattaphum	Apr/14/2021	5.5	clear		Neg	Neg	Neg	Negative
199	Water fall	water	Ton Mar Kling waterfall, Rattaphum	Apr/14/2021	5.5	clear		Neg	Neg	Pos	Positive
200	Water fall	water	Ton Plew water fall, Rattaphum	Apr/14/2021	5.5	clear		Neg	Neg	Pos	Positive
201	Water fall	water	Botao water fall, Chana	Apr/16/2021	5.5	clear		Neg	Neg	Neg	Negative
202	Spring water	water	Chana #4, Chana	Apr/16/2021	5.5	clear with soil		Neg	Neg	Pos	Positive
203	Spring water	water	Chana #5, Chana	Apr/16/2021	4.5	clear with soil		Neg	Neg	Pos	Positive
204	Stream	water	Chana Canal #1, Chana	Apr/16/2021	5.5	clear with sand		Neg	Neg	Neg	Negative
205	Stream	water	Chana Canal #2, Chana	Apr/16/2021	5	clear with sand		Neg	Neg	Neg	Negative
206	Water fall	water	Hew pet sri water fall #1, Hat Yai	Apr/16/2021	5.5	clear		Neg	Neg	Pos	Positive
207	Water fall	water	Hew pet sri water fall #2, Hat Yai	Apr/16/2021	5.5	clear		Neg	Neg	Neg	Negative
208	Water fall	water	Hew pet sri water fall #3, Hat Yai	Apr/16/2021	5.5	clear		Neg	Neg	Neg	Negative
209	Water fall	water	Hew pet sri water fall #4, Hat Yai	Apr/16/2021	5.5	clear		Neg	Neg	Neg	Negative
210	Rice paddy	water	Nam Noi #1, Hat Yai	Apr/16/2021	6	turbid with mud		Neg	Neg	Neg	Negative
211	Stream	water	Nam Noi #5, Hat Yai	Apr/16/2021	5.5	clear		Neg	Neg	Neg	Negative
212	Stream	water	Natong suk canal, Na Mom	Apr/16/2021	6.5	clear with soil		Neg	Neg	Neg	Negative
213	Rubber plantation	soil	Rubber plantation, Chana	Apr/16/2021	5	clay, 10YR5/4	Neg				Negative
214	Water fall	water	Suan Inn water fall, Chana	Apr/16/2021	5	clear		Neg	Pos	Neg	Positive
215	Water fall	water	Ton Ruea water fall, Chana	Apr/16/2021	5.5	clear		Neg	Neg	Neg	Negative
216	Stream	water	Walang canal, Chana	Apr/16/2021	5.5	clear with sand		Neg	Neg	Neg	Negative
217	Stream	soil/water	Ban Hann canal, Bang Klam	Apr/23/2021	6	clay, 10YR5/4, clear with mud	Neg	Neg	Neg	Neg	Negative
218	Canal	soil/water	Bang Klam canal, Bang Klam	Apr/23/2021	6	clay, 10YR4/2, turbid with mud	Neg	Neg	Neg	Neg	Negative
219	Reservior	soil/water	Bang Klam reservior #1, Bang Klam	Apr/23/2021	5	clay, 10YR6/1, clear	Neg	Neg	Neg	Neg	Negative
220	Reservior	soil/water	Huai Lor #1, Bang Klam	Apr/23/2021	5.5	clay, 10YR4/2, clear with soil	Neg	Neg	Neg	Neg	Negative
221	Reservior	soil/water	Huai Lor #2, Bang Klam	Apr/23/2021	5.5	clay, 10YR4/2, clear with soil	Neg	Neg	Neg	Neg	Negative
222	Reservior	soil/water	Nok Kra Tung reservior, Bang Klam	Apr/23/2021	5.5	clay, 10YR4/2, turbid with mud	Neg	Neg	Neg	Neg	Negative
223	Reservior	soil/water	Yung Thong reservior, Bang Klam	Apr/23/2021	5.5	clay, 10YR4/2, turbid with mud	Neg	Neg	Neg	Neg	Negative
224	Stream	soil/water	Ban Phru canal, Hat Yai	Apr/25/2021	5.5	clay, 10YR4/2, clear with mud	Neg	Neg	Neg	Neg	Negative
225	Water fall	soil/water	Ban Rai water fall, Hat Yai	Apr/25/2021	5.5	clay, 10YR5/3, clear with sand	Pos	Neg	Pos	Pos	Positive (soil and water)
226	Reservior	soil/water	Natong suk namom reservior, Na Mom	Apr/25/2021	5.5	clay, 10YR5/6, clear with soil	Neg	Neg	Neg	Neg	Negative
227	Reservior	soil/water	Plad Ting reservior, Na Mom	Apr/25/2021	6	clay, 10YR4/2, clear with sand	Neg	Neg	Neg	Neg	Negative
228	Hill/moutain	soil	Ko Yo #1, Muang Songkhla	May/01/2021	6	loam, 7.5YR5/4	Neg				Negative
229	Hill/moutain	soil	Ko Yo #2, Muang Songkhla	May/01/2021	6	loam, 7.5YR5/6	Neg				Negative
230	Hill/moutain	soil	Ko Yo #3, Muang Songkhla	May/01/2021	6	loam, 7.5YR5/6	Neg				Negative
231	Canal	soil/water	Kuan Nieng #01, Khuan Niang	May/04/2021	5.5	clay, 10YR4/2, turbid with mud	Neg	Neg	Neg	Neg	Negative
232	Rice paddy	soil	Kuan Nieng #10, Khuan Niang	May/04/2021	6	clay, 7.5YR3/3	Neg				Negative
233	Rice paddy	soil	Kuan Nieng #11, Khuan Niang	May/04/2021	6	clay, 7.5YR3/3	Pos				Negative
234	Vegable plantation	soil	Kuan Nieng #12, Khuan Niang	May/04/2021	6	clay, 7.5YR4/4	Neg				Negative
235	Cassava plantation	soil	Kuan Nieng #02, Khuan Niang	May/04/2021	6	laterite, 7.5YR4/6	Neg				Negative
236	Grassland	soil	Kuan Nieng #03, Khuan Niang	May/04/2021	6	clay, 7.5YR4/1	Neg				Negative
237	Lake	water	Kuan Nieng #04, Khuan Niang	May/04/2021	6	turbid with mud		Neg	Neg	Neg	Negative
238	Mangrove forest	soil/water	Kuan Nieng #05, Khuan Niang	May/04/2021	6	clay, 7.5YR3/1, clear with mud	Neg	Neg	Neg	Neg	Negative
239	Mangrove forest	soil/water	Kuan Nieng #06, Khuan Niang	May/04/2021	6	clay, 7.5YR3/1, turbid with mud	Neg	Neg	Neg	Neg	Negative
240	Oil palm plantation	soil	Kuan Nieng #07, Khuan Niang	May/04/2021	6	clay, 7.5YR3/2	Neg				Negative
241	Reservior	soil/water	Kuan Nieng #08, Khuan Niang	May/04/2021	6	clay, 7.5YR4/6, clear with soil	Neg	Neg	Neg	Neg	Negative
242	Rice paddy	soil	Kuan Nieng #09, Khuan Niang	May/04/2021	6	clay, 7.5YR3/3	Pos				Negative
243	Rice paddy	soil	Rattaphum #3, Rattaphum	May/04/2021	6	clay, 7.5YR4/3	Neg				Negative
244	Rice paddy	soil	Rattaphum #4, Rattaphum	May/04/2021	6	clay, 7.5YR4/4	Neg				Negative
245	Spring water	water	Rattaphum #5, Rattaphum	May/04/2021	6	clear with sand		Neg	Neg	Neg	Negative
246	Reservior	soil/water	Kong Sri Khao reservior, Sadao	May/08/2021	6	clay, 7.5YR2/2, clear with soil	Neg	Neg	Neg	Neg	Negative
247	Reservior	water	Sadao #01, Sadao	May/08/2021	6	clear with soil		Neg	Neg	Neg	Negative
248	Stream	soil	Sadao #10, Sadao	May/08/2021	6	clay, 7.5YR4/1	Neg				Negative
249	Stream	soil	Sadao #11, Sadao	May/08/2021	6	clay, 7.5YR4/1	Neg				Negative
250	Stream	soil	Sadao #12, Sadao	May/08/2021	6	clay, 7.5YR4/2	Neg				Negative
251	Stream	soil	Sadao #13, Sadao	May/08/2021	6	clay, 7.5YR4/2	Neg				Negative
252	Stream	soil	Sadao #14, Sadao	May/08/2021	6	clay, 7.5YR4/2	Neg				Negative
253	Stream	soil	Sadao #15, Sadao	May/08/2021	6	clay, 7.5YR4/6	Neg				Negative
254	Sugarcane plantation	soil	Sadao #16, Sadao	May/08/2021	6	clay, 7.5YR5/4	Neg				Negative
255	Rubber plantation	soil	Sadao #02, Sadao	May/08/2021	6	clay, 7.5YR5/3	Neg				Negative
256	Spring water	soil/water	Sadao #03, Sadao	May/08/2021	6	clay, 7.5YR5/4, clear with soil	Neg	Neg	Neg	Neg	Negative
257	Stream	soil	Sadao #04, Sadao	May/08/2021	6	clay, 7.5YR6/5	Pos				Positive
258	Stream	soil	Sadao #05, Sadao	May/08/2021	6	clay, 7.5YR4/2	Pos				Positive
259	Stream	soil	Sadao #06, Sadao	May/08/2021	6	clay, 7.5YR5/6	Pos				Positive
260	Stream	soil	Sadao #07, Sadao	May/08/2021	6	clay, 7.5YR6/5	Neg				Negative
261	Stream	soil	Sadao #08, Sadao	May/08/2021	6	clay, 7.5YR3/3	Neg				Negative
262	Stream	soil	Sadao #09, Sadao	May/08/2021	6	clay, 7.5YR3/3	Neg				Negative
263	Spring water	water	Hat Yai #01, Hat Yai	May/10/2021	6	clear		Neg	Neg	Pos	Positive
264	Stream	water	Hat Yai #10, Hat Yai	May/10/2021	6	clear		Neg	Neg	Neg	Negative
265	Stream	water	Hat Yai #11, Hat Yai	May/10/2021	6	clear		Neg	Neg	Neg	Negative
266	Stream	water	Hat Yai #12, Hat Yai	May/10/2021	6	clear		Neg	Neg	Neg	Negative
267	Stream	water	Hat Yai #02, Hat Yai	May/10/2021	5	clear		Neg	Neg	Pos	Positive
268	Stream	water	Hat Yai #03, Hat Yai	May/10/2021	6	clear with soil		Neg	Neg	Pos	Positive
269	Fruit plantation	soil	Hat Yai #04, Hat Yai	May/10/2021	6	clay, 7.5YR2/1	Neg				Negative
270	Spring water	water	Hat Yai #05, Hat Yai	May/10/2021	6	clear		Neg	Neg	Neg	Negative
271	Stream	water	Hat Yai #06, Hat Yai	May/10/2021	5	clear		Neg	Neg	Neg	Negative
272	Stream	water	Hat Yai #07, Hat Yai	May/10/2021	5	clear		Neg	Neg	Neg	Negative
273	Stream	water	Hat Yai #08, Hat Yai	May/10/2021	5	clear		Neg	Neg	Neg	Negative
274	Stream	water	Hat Yai #09, Hat Yai	May/10/2021	5	turbid with mud		Neg	Neg	Neg	Negative
275	Reservior	soil	Jamrai reservior #1, Khlong Hoi Khong	May/11/2021	6	clay, 7.5YR4/2	Pos				Positive
276	Reservior	soil	Jamrai reservior #2, Khlong Hoi Khong	May/11/2021	6	clay, 7.5YR3/6	Neg				Negative
277	Stream	water	Khong Hoy Kong #1, Khlong Hoi Khong	May/11/2021	6	turbid with mud		Neg	Neg	Pos	Positive
278	Canal	soil/water	Khong Hoy Kong #2, Khlong Hoi Khong	May/11/2021	6	clay, 7.5YR3/3, turbid with mud	Neg	Neg	Neg	Neg	Negative
279	Canal	soil/water	Khong Hoy Kong #3, Khlong Hoi Khong	May/11/2021	6	clay, 7.5YR3/3, turbid with mud	Neg	Neg	Neg	Neg	Negative
280	Grassland	soil	Khong Hoy Kong #4, Khlong Hoi Khong	May/11/2021	6	clay, 7.5YR3/6	Neg				Negative
281	Oil palm plantation	soil	Khong Hoy Kong #5, Khlong Hoi Khong	May/11/2021	6	clay, 7.5YR3/2	Pos				Positive
282	Oil palm plantation	soil	Khong Hoy Kong #6, Khlong Hoi Khong	May/11/2021	6	clay, 7.5YR3/2	Neg				Negative
283	Reservior	soil	Klong Lar reservior, Khlong Hoi Khong	May/11/2021	6	clay, 7.5YR4/4	Neg				Negative
284	Spring water	water	Ban Phru #1, Hat Yai	May/23/2021	6	clear		Neg	Neg	Neg	Negative
285	Stream	water	Ban Phru #2, Hat Yai	May/23/2021	6	clear		Neg	Pos	Neg	Positive
286	Stream	water	Ban Phru #3, Hat Yai	May/23/2021	6	clear		Neg	Pos	Neg	Positive
287	Canal	soil/water	Thung Lan #01, Khlong Hoi Khong	May/23/2021	6	clay, 7.5YR5/4, turbid with mud	Neg	Neg	Neg	Neg	Negative
288	Stream	soil/water	Thung Lan #10, Khlong Hoi Khong	May/23/2021	6	clay, 10YR5/6, clear	Pos	Neg	Pos	Pos	Positive (soil and water)
289	Rubber plantation	soil	Thung Lan #02, Khlong Hoi Khong	May/23/2021	6	clay, 10YR4/3	Neg				Negative
290	Stream	soil/water	Thung Lan #03, Khlong Hoi Khong	May/23/2021	6	clay, 10YR3/2, turbid with mud	Neg	Neg	Neg	Neg	Negative
291	Canal	soil/water	Thung Lan #09, Khlong Hoi Khong	May/23/2021	6	clay, 10YR5/4, clear with mud	Pos	Neg	Pos	Pos	Positive (soil and water)
292	Stream	water	Khok Muang #1, Khlong Hoi Khong	May/26/2021	6	clear		Neg	Pos	Pos	Positive
293	Stream	water	Khok Muang #2, Khlong Hoi Khong	May/26/2021	6	clear		Neg	Neg	Neg	Negative
294	Reservior	soil/water	Tha Pho reservior, Sadao	May/26/2021	6	clay, 7.5YR5/6, clear	Neg	Neg	Neg	Neg	Negative
295	Stream	water	Tha Pho, Sadao	May/26/2021	6	clear		Neg	Neg	Neg	Negative
296	Grassland	soil	Thung Lan #04, Khlong Hoi Khong	May/26/2021	6	clay, 10YR5/6	Pos				Positive
297	Grassland	soil	Thung Lan #05, Khlong Hoi Khong	May/26/2021	6	clay, 10YR5/6	Neg				Negative
298	Oil palm plantation	soil	Thung Lan #06, Khlong Hoi Khong	May/26/2021	6	clay, 10YR4/3	Neg				Negative
299	Reservior	soil	Thung Lan #07, Khlong Hoi Khong	May/26/2021	6	clay, 10YR4/3	Neg				Negative
300	Rice paddy	soil	Thung Lan #08, Khlong Hoi Khong	May/26/2021	6	clay, 10YR5/4	Neg				Negative
301	Canal	soil/water	Bang Riang #1, Khuan Niang	May/29/2021	6	clay, 10YR3/1, turbid with mud	Neg	Neg	Neg	Neg	Negative
302	Canal	soil/water	Bang Riang #2, Khuan Niang	May/29/2021	6	clay, 10YR4/6, turbid with mud	Neg	Neg	Neg	Neg	Negative
303	Grassland	soil	Bang Riang #3, Khuan Niang	May/29/2021	6	clay, 10YR3/1	Neg				Negative
304	Reservior	water	Bang Riang #4, Khuan Niang	May/29/2021	6	clear		Neg	Neg	Neg	Negative
305	Reservior	water	Bang Riang #5, Khuan Niang	May/29/2021	6	clear		Neg	Neg	Neg	Negative
306	Stream	soil/water	Bang Riang #6, Khuan Niang	May/29/2021	6	clay, 10YR3/1, turbid with mud	Neg	Neg	Neg	Neg	Negative
307	Stream	water	Bang Riang #7, Khuan Niang	May/29/2021	6	turbid with mud		Neg	Neg	Neg	Negative
308	Stream	water	Bang Riang #8, Khuan Niang	May/29/2021	6	turbid with mud		Neg	Neg	Neg	Negative
309	Reservior	water	Khlong La #1, Khlong Hoi Khong	Jun/02/2021	6	clear with soil		Neg	Neg	Pos	Positive
310	Rubber plantation	soil	Khlong La #2, Khlong Hoi Khong	Jun/02/2021	6	clay, 10YR5/4	Neg				Negative
311	Water fall	water	Wang Pa waterfall, Hat Yai	Jun/02/2021	5.5	clear		Neg	Neg	Neg	Negative
312	Stream	water	Wang Pa, Hat Yai	Jun/02/2021	5.5	clear with sand		Neg	Neg	Neg	Negative
313	Stream	water	Phatong #01, Hat Yai	Jun/05/2021	5	turbid with mud		Neg	Pos	Pos	Positive
314	Surface runoff	water	Phatong #10, Hat Yai	Jun/05/2021	5	turbid with mud		Neg	Neg	Neg	Negative
315	Stream	water	Phatong #02, Hat Yai	Jun/05/2021	5	clear with soil		Neg	Pos	Pos	Positive
316	Stream	water	Phatong #03, Hat Yai	Jun/05/2021	5	clear		Neg	Neg	Pos	Positive
317	Rubber plantation	soil	Phatong #04, Hat Yai	Jun/05/2021	5	clay, 10YR5/3	Neg				Negative
318	Rubber plantation	soil	Phatong #05, Hat Yai	Jun/05/2021	5	clay, 10YR5/4	Neg				Negative
319	Rubber plantation	soil	Phatong #06, Hat Yai	Jun/05/2021	6	clay, 10YR5/4	Neg				Negative
320	Stream	water	Phatong #07, Hat Yai	Jun/05/2021	5	turbid with mud		Neg	Neg	Neg	Negative
321	Stream	water	Phatong #08, Hat Yai	Jun/05/2021	5	turbid with mud		Neg	Neg	Neg	Negative
322	Stream	water	Phatong #09, Hat Yai	Jun/05/2021	6	clear		Neg	Neg	Neg	Negative
323	Grassland	soil	Na Thap #1, Chana	Jun/10/2021	5	clay, 10YR3/2	Neg				Negative
324	Grassland	soil	Na Thap #2, Chana	Jun/10/2021	6	clay, 10YR3/2	Neg				Negative
325	Grassland	soil	Na Thap #3, Chana	Jun/10/2021	5	clay, 10YR3/1	Pos				Positive
326	Reservior	water	Na Thap #4, Chana	Jun/10/2021	6	clear with soil		Neg	Neg	Neg	Negative
327	Rubber plantation	soil	Na Thap #5, Chana	Jun/10/2021	6	clay, 10YR3/3	Neg				Negative
328	Rubber plantation	soil	Na Thap #6, Chana	Jun/10/2021	6	clay, 10YR3/3	Neg				Negative
329	Reservior	water	Phawong reservior, Muang Songkhla	Jun/10/2021	6	clear with soil		Neg	Neg	Pos	Positive
330	Stream	water	Phawong, Muang Songkhla	Jun/10/2021	6	clear with soil		Neg	Neg	Neg	Negative
331	Water fall	water	Thung Wang #01, Muang Songkhla	Jun/10/2021	6	clear with sand		Neg	Pos	Neg	Positive
332	Stream	water	Thung Wang #02, Muang Songkhla	Jun/10/2021	6	clear		Neg	Neg	Neg	Negative
333	Stream	water	Padang Besa #1, Sadao	Jun/12/2021	6	clear		Neg	Neg	Neg	Negative
334	Stream	water	Padang Besa #2, Sadao	Jun/12/2021	6	clear		Neg	Neg	Neg	Negative
335	Stream	water	Padang Besa #3, Sadao	Jun/12/2021	6	turbid with mud		Neg	Neg	Neg	Negative
336	Stream	water	Padang Besa #4, Sadao	Jun/12/2021	6	clear		Neg	Neg	Neg	Negative
337	Stream	water	Prik #1, Sadao	Jun/12/2021	6	clear		Neg	Neg	Neg	Negative
338	Stream	water	Prik #2, Sadao	Jun/12/2021	6	clear		Neg	Neg	Neg	Negative
339	Stream	water	Prik #3, Sadao	Jun/12/2021	6	clear		Neg	Neg	Neg	Negative
340	Stream	water	Prik #4, Sadao	Jun/12/2021	6	turbid with mud		Neg	Neg	Neg	Negative
341	Stream	water	Sadao #17, Sadao	Jun/12/2021	6	turbid with mud		Neg	Neg	Neg	Negative
342	Stream	water	Sadao #18, Sadao	Jun/12/2021	6	clear		Neg	Neg	Neg	Negative
343	Stream	water	Sadao #19, Sadao	Jun/12/2021	6	clear		Neg	Neg	Neg	Negative
344	Stream	water	Thung Mo, Sadao	Jun/12/2021	6	clear		Neg	Neg	Neg	Negative
345	Mangrove forest	water	Hua Khao #09, Singhanakorn	Jul/04/2021	7	clear with mud		Neg	Neg	Neg	Negative
346	Well water	water	Hua Khao #10, Singhanakorn	Jul/04/2021	6	clear		Neg	Neg	Neg	Negative
347	Well water	water	Hua Khao #11, Singhanakorn	Jul/04/2021	6	clear		Neg	Neg	Neg	Negative
348	Well water	water	Hua Khao #12, Singhanakorn	Jul/04/2021	6	clear		Neg	Neg	Neg	Negative
349	Well water	water	Hua Khao #13, Singhanakorn	Jul/04/2021	6	clear		Neg	Neg	Neg	Negative
350	Well water	water	Hua Khao #14, Singhanakorn	Jul/04/2021	7	clear		Neg	Neg	Neg	Negative
351	Well water	water	Hua Khao #15, Singhanakorn	Jul/04/2021	7	clear		Neg	Neg	Neg	Negative
352	Surface runoff	water	Kho Hong, Hat Yai	Jul/04/2021	6	clear with soil		Neg	Neg	Pos	Positive
353	Well water	water	Ko Yo #4, Muang Songkhla	Jul/04/2021	5	clear with sand		Neg	Neg	Neg	Negative
354	Well water	water	Ko Yo #5, Muang Songkhla	Jul/04/2021	6	clear		Neg	Neg	Neg	Negative
355	Water fall	water	Nam Noi waterfall, Hat Yai	Jul/04/2021	5	clear		Neg	Neg	Neg	Negative
356	Hill/moutain	soil	Khao Noi, Muang Songkhla	Jul/16/2021	6	loam, 7.5YR4/2	Pos				Positive
357	Well water	water	Bo Yang #1, Muang Songkhla	Jul/16/2021	6	clear		Neg	Neg	Neg	Negative
358	Well water	water	Bo Yang #2, Muang Songkhla	Jul/16/2021	6	clear		Neg	Neg	Neg	Negative
359	Well water	water	Bo Yang #3, Muang Songkhla	Jul/16/2021	6	clear		Neg	Neg	Neg	Negative
360	Stream	water	Chanong #1, Chana	Aug/16/2021	6	clear with soil		Neg	Pos	Neg	Positive
361	Hill/moutain	soil	Chanong #2, Chana	Aug/16/2021	6	clay, 7.5YR5/8	Pos				Positive
362	Stream	water	Khlong Pia, Chana	Aug/16/2021	6	clear with sand		Neg	Pos	Neg	Positive
363	Canal	soil/water	Muang Ngam #1, Singhanakorn	Sep/24/2021	6	clay, 10YR4/1, clear	Pos	Neg	Pos	Pos	Positive (soil and water)
364	Canal	soil/water	Muang Ngam #2, Singhanakorn	Sep/24/2021	6	clay, 10YR4/2, turbid with mud	Pos	Neg	Neg	Neg	Positive
365	Reservior	soil/water	Muang Ngam #3, Singhanakorn	Sep/24/2021	6	clay, 10YR2/1, turbid with mud	Neg	Neg	Neg	Neg	Negative
366	Rice paddy	soil	Muang Ngam #4, Singhanakorn	Sep/24/2021	6.5	clay, 10YR4/2	Pos				Positive
367	Rice paddy	soil	Muang Ngam #5, Singhanakorn	Sep/24/2021	6	clay, 10YR4/2	Neg				Negative
368	Surface runoff	water	Khae #1, Chana	Oct/09/2021	6	clear with soil		Neg	Pos	Pos	Positive
369	Canal	water	Khae #2, Chana	Oct/09/2021	6	clear with sand		Neg	Neg	Neg	Negative
370	Canal	water	Na Wa, Chana, Chana	Oct/09/2021	6	clear with sand		Neg	Pos	Pos	Positive
371	Water fall	water	Pha Dam waterfall, Khlong Hoi Khong	Oct/09/2021	6	clear with sand		Neg	Neg	Neg	Negative
372	Canal	water	Thung Kamin #2, Na Mom	Oct/09/2021	6	clear		Neg	Pos	Pos	Positive
373	Rice paddy	soil/water	Choeng Sae, Krasae Sin	Oct/23/2021	6	clay, 10YR4/2, clear with soil	Neg	Neg	Neg	Neg	Negative
374	Canal	water	Khlong Ri, Sathing Phra	Oct/23/2021	6	turbid with mud		Neg	Neg	Neg	Negative
375	Rice paddy	soil	Kradang nga, Sathing Phra	Oct/23/2021	6	clay, 10YR4/2	Neg				Negative
376	Rice paddy	soil	Sanam Chai, Sathing Phra	Oct/23/2021	6	clay, 10YR4/2	Neg				Negative
377	Rice paddy	soil/water	Wat Son, Ranot	Oct/23/2021	6	clay, 10YR4/1, turbid with mud	Neg	Neg	Neg	Neg	Negative
378	Rice paddy	soil/water	Chumphon, Sathing Phra	Oct/31/2021	5	clay, 10YR2/1, turbid with mud	Neg	Neg	Neg	Neg	Negative
379	Rice paddy	soil/water	Krasae Sin, Krasae Sin	Nov/13/2021	6	clay, 10YR4/2, turbid with mud	Neg	Neg	Neg	Neg	Negative
380	Rice paddy	soil/water	Ranot #1, Ranot	Nov/13/2021	5	clay, 10YR4/2, turbid with mud	Neg	Neg	Neg	Neg	Negative
381	Rice paddy	soil/water	Ranot #2, Ranot	Nov/13/2021	5	clay, 10YR4/2, clear with soil	Neg	Neg	Neg	Neg	Negative
382	Rice paddy	soil/water	Takhria, Ranot	Nov/13/2021	6	clay, 10YR4/2, clear with soil	Neg	Neg	Neg	Neg	Negative
383	Rubber plantation	soil	Khao Phra #1, Rattaphum	Aug/12/2022	6	clay, 10YR4/2	Neg				Negative
384	Rubber plantation	soil	Khao Phra #2, Rattaphum	Aug/12/2022	6	clay, 10YR4/2	Neg				Negative
385	Rubber plantation	soil	Khao Phra #3, Rattaphum	Aug/12/2022	6	clay, 10YR4/2	Neg				Negative
386	Rubber plantation	soil	Khao Phra #4, Rattaphum	Aug/12/2022	6	clay, 10YR4/2	Neg				Negative
387	Rubber plantation	soil	Khao Phra #5, Rattaphum	Aug/12/2022	6	clay, 10YR4/2	Neg				Negative
388	Rubber plantation	soil	Khao Phra #6, Rattaphum	Aug/12/2022	6	clay, 10YR4/2	Neg				Negative
389	Island	soil	Ko Maew, Muang Songkhla	Aug/25/2022	6	dust, 10YR4/2	Pos				Positive
390	Island	soil	Ko Nou, Muang Songkhla	Aug/25/2022	6	dust, 10YR4/2	Neg				Negative
391	Well water/ Residence area	soil/water	Sakom, Thepha	Dec/06/2022	6	clay, 10YR4/2, clear with soil	Neg	Neg	Neg	Neg	Negative
392	Reservior	soil/water	Ko Saba, Thepha	Dec/25/2022	6	clay, 10YR4/2, clear with soil	Pos	Neg	Neg	Neg	Positive
393	Streaml in rubber plantation	soil/water	Khao Mi Kiat, Sadao	Dec/28/2022	6	clay, 10YR4/2, clear with soil	Neg	Neg	Neg	Neg	Negative
394	Rice paddy	soil/water	Khu, Chana	Dec/28/2022	6	clay, 10YR4/2, turbid with mud	Neg	Neg	Neg	Neg	Negative
